# Supplementary material for: Stepwise Method and Factor Scoring in Multiple Regression Analysis of Cashmere Production in Liaoning Cashmere Goats
Source: Animals (Basel). 2022 Jul 23;12(15):1886. doi: 10.3390/ani12151886 (PMC9331259; doi:10.3390/ani12151886)
Supplement: Supplementary file 1 [file animals-12-01886-s001.zip]

Archive with 1 entries (1 files):
- animals-1764694-supplementary.pdf
